# Supplementary material for: An approach to identify gene-environment interactions and reveal new biological insight in complex traits
Source: Nat Commun. 2024 Apr 22;15:3385. doi: 10.1038/s41467-024-47806-3 (PMC11035594; doi:10.1038/s41467-024-47806-3)
Supplement: Supplementary file 4 — Supplementary Data 1-4 [file 41467_2024_47806_MOESM4_ESM.xlsx]

## Sheet: Supplementary Data S1
Supplementary Data S1. Estimated θ and SE by IMRP in cross-population and population specific analyses.
Lipid		Trans-ancestry	European	African	East Asian	Hispanic
	Sample size (GWAS, GWIS)	(1.65M, 134K)	(1.32M, 80K)	(99K, 18K)	(146K, 7.7K)	(48K, 4.0K)
	Environment factor
HDL-C	Current Drinking	1.213 ± 0.013	1.325 ± 0.015	1.118 ± 0.044	0.982 ± 0.031	1.208 ± 0.086
	Regular Drinking	1.011 ± 0.008	1.039 ± 0.008	0.948 ± 0.028	0.967 ± 0.063	0.875 ± 0.050
	Current Smoking	1.076 ± 0.009	1.078 ± 0.010	1.238 ± 0.029	1.032 ± 0.025	1.003 ± 0.026
	Ever Smoking	1.256 ± 0.013	1.334 ± 0.015	1.518 ± 0.038	1.071 ± 0.025	1.170 ± 0.034
LDL-C	Current Drinking	1.182 ± 0.014	1.201 ± 0.017	1.512 ± 0.073	1.122 ± 0.058	1.219 ± 0.073
	Regular Drinking	0.968 ± 0.008	0.963 ± 0.010	1.215 ± 0.057	0.844 ± 0.040	0.992 ± 0.043
	Current Smoking	1.097 ± 0.011	1.032 ± 0.013	1.311 ± 0.037	0.962 ± 0.041	0.968 ± 0.043
	Ever Smoking	1.276 ± 0.015	1.259 ± 0.018	1.622 ± 0.052	1.253 ± 0.041	1.199 ± 0.054
TG	Current Drinking	1.143 ± 0.016	1.134 ± 0.017	1.342 ± 0.091	1.116 ± 0.076	1.371 ± 0.135
	Regular Drinking	0.949 ± 0.009	0.920 ± 0.010	0.990 ± 0.043	0.892 ± 0.041	1.024 ± 0.128
	Current Smoking	1.129 ± 0.015	1.088 ± 0.017	1.227 ± 0.049	0.827 ± 0.043	1.079 ± 0.026
	Ever Smoking	1.269 ± 0.020	1.321 ± 0.025	（-）	0.929 ± 0.033	1.243 ± 0.064
(-) data for African TG ever smoking is not available.

## Sheet: Supplementary Data S2
Supplementary Data S2. Genomic control λ values in the genome wide analysis by T_(MR_GXE) in cross-population and population specific analyses.
Lipid	Environment	Trans-ancestry	European	African	East Asian	Hispanic
	factor	(1.65M, 134K)	(1.23M, 80K)	(92K, 18K)	(82K, 7.7K)	(46K, 4.0K)
HDL-C	Current Drinking	0.992	1.031	1.009	0.994	1.018
	Regular Drinking	0.991	1.042	0.984	0.986	0.971
	Current Smoking	0.967	0.992	0.963	0.995	0.95
	Ever Smoking	0.981	1.001	1.004	0.998	0.968
LDL-C	Current Drinking	0.992	1.036	1.031	0.977	0.987
	Regular Drinking	0.985	1.032	1.008	0.99	0.974
	Current Smoking	0.973	0.97	0.99	0.981	0.968
	Ever Smoking	0.985	0.999	1.03	0.989	0.978
TG	Current Drinking	1.003	1.043	1.017	1.014	1.05
	Regular Drinking	1.002	1.052	0.984	1.016	0.98
	Current Smoking	0.998	1.016	0.978	0.982	0.93
	Ever Smoking	1.005	1.028	-	0.987	0.975
(-) data for African TG ever smoking is not available.

## Sheet: Supplementary Data S3
Supplementary Data S3a. Novel interaction loci detected by T_(MR_GXE) and the replication results by the direct GxE test in UK Biobank.
Locus	Independent signal	Lead GxL SNP	Position	Environment	lipid	EA	GxL AF	UKBB AF	GxL Main Effect	GxL Main Effect SE	UKBB Main Effect	UKBB Main Effect SE	GLGC Marginal Effect	GLGC Marginal Effect SE	GxL Int Effect	GxE Int Effect SE	UKBB Int Effect	UKBB Int Effect SE	GxL N	UKBB N	PleioP_MR	GxL Int P	UKBB Int P	GxL and UKBB P	Evidence of association with Smoking or alcohol drinking in Nature, Saunders et al 2022 (Y: yes; S:Smoking; A:alcohol drinking)
1	CELSR2/PSRC1	rs4970836	1:109821797	EverSmk	LDL-C	A	0.6579	0.764223	3.897	0.2674	2.11262	0.053558	0.1383	0.0015	0.2234	0.3748	0.154988	0.0782704	116118	416755	5.3e-09	0.551141	0.0476854	0.121916	Y , S
2	GALNT2	rs10779836	1:230303150	CurrDrink	HDL-C	T	0.7129	0.794788	0.004275	0.002174	0.0141426	0.0014276	0.0479	0.0015	0.008153	0.00278	0.000672	0.000413721	116999	377098	4.36e-08	0.00335992	0.104316	0.00362605	Y, S,
3	APOB	rs61400250	2:21223774	RegDrink	LDL-C	T	0.114	0.0222814	-0.323	0.4104	-0.900907	0.252033	-0.0801	0.0039	0.2244	0.6976	-0.140371	0.0715767	101399	417679	3.97e-08	0.747699	0.0498657	0.15992	Y,S
4	ZNF512	rs34497903	2:27833243	CurrSmk	TG	A	0.5678	0.590742	-0.005761	0.002685	-0.0238985	0.00120959	-0.0436	0.0014	0.006813	0.005246	-0.000689969	0.00373873	109340	394163	4.49e-09	0.194046	0.853585	0.423016	Y, S, A
5	AC008897.2	rs1820163	5:74613943	CurrSmk	LDL-C	T	0.2732	0.337697	0.5408	0.4089	1.09057	0.0409699	0.0618	0.0017	-0.5516	0.9596	0.143426	0.127249	51779	348096	3.24e-09	0.565411	0.259688	0.428521	N
6	LPL	rs1441756	8:19868386	CurrSmk	HDL-C	A	0.7632	0.739715	-0.01994	0.00136	-0.0304567	0.000642734	-0.1041	0.0014	0.007227	0.003269	-0.000858238	0.00198521	127331	382048	2.17e-08	0.0270519	0.665513	0.0790879	Y, S
		rs34499461	8:19870027	EverSmk	HDL-C	C	0.2361	0.253686	0.01992	0.001754	0.0299784	0.000841869	0.1047	0.0014	-0.00269	0.002489	0.00114463	0.00124633	126097	373706	7.61e-09	0.279806	0.358409	0.365771	Y, S
		rs34350207	8:19876301:ID	RegDrink	HDL-C	D	0.6119	0.56752	-0.01364	0.001507	-0.0204985	0.00118417	-0.0707	0.0014	-0.002018	0.002409	6.66e-05	0.000342564	112564	378239	1.81e-08	0.402204	0.845864	0.690898	Y, S
		rs28597716	8:19936687	CurrDrink	TG	A	0.8138	0.818034	0.02529	0.005365	0.0459812	0.00328692	0.0808	0.0016	0.01422	0.006567	0.000971862	0.000950853	103045	405268	3.26e-12	0.0303592	0.306737	0.0568831	Y, S
		rs1569209	8:19830170	CurrSmk	TG	T	0.9258	0.916351	0.05231	0.004895	0.100295	0.00207439	0.1856	0.0024	-0.06672	0.008969	0.0137624	0.00652492	91480	417174	4.77e-10	1.01484e-13	0.034928	1.04139e-13	Y, S
		rs1569209	8:19830170	EverSmk	TG	T	0.9281	0.916351	0.05458	0.005928	0.100556	0.00266568	0.1856	0.0024	-0.02897	0.007916	0.00296477	0.00394824	102756	417174	2.44e-11	0.000252534	0.452708	0.000931655	Y, S
		rs4406409	8:19868971	RegDrink	TG	T	0.7239	0.722738	0.04245	0.003145	0.0502789	0.00277101	0.096	0.0014	0.01192	0.005261	0.00113792	0.000804444	103214	415684	3.9e-08	0.023468	0.157204	0.0282341	Y, S
7	AC091114.1 (LincRNA)	rs7846466	8:126485531	EverSmk	TG	T	0.2601	0.300143	0.02272	0.00341	0.040686	0.00161763	0.0789	0.0014	-0.006256	0.004626	0.0034797	0.0023874	111909	417562	4.87e-08	0.176261	0.144972	0.138536	Y, S
		rs2954029	8:126490972	RegDrink	TG	A	0.5548	0.540544	0.0326	0.002883	0.0450705	0.00248554	0.0758	0.0012	0.005274	0.004812	4.01e-05	0.000721072	103214	416115	2.58e-10	0.273074	0.955603	0.547625	Y, S
		rs112875651	8:126506694	CurrSmk	TG	A	0.3442	0.379693	-0.02321	0.002617	-0.0465914	0.00122386	-0.0837	0.0013	0.0153	0.005027	-0.0109405	0.00376129	110012	394430	2.37e-11	0.00233793	0.00362947	0.000141681	Y, S
8	RPL5P26	rs11591480	10:71533084	RegDrink	HDL-C	A	0.8225	0.813384	-0.009774	0.001908	-0.003262	0.00149909	0.0014	0.0016	0.01169	0.003025	0.000843706	0.000434668	112591	383039	3.34e-08	0.000111334	0.0522546	8.68919e-05	Y, S
9	BUD13	rs61905078	11:116596309	CurrDrink	TG	A	0.9002	0.924894	-0.04349	0.005969	-0.0863972	0.00461539	-0.1362	0.0022	-0.02467	0.007799	-0.00438089	0.00134735	101446	417085	1.06e-11	0.00156031	0.00114817	3.40034e-05	Y, S, A
		rs12294259	11:116637146	RegDrink	TG	T	0.0951	0.933584	0.05932	0.00485	0.0943722	0.0048531	0.1831	0.0024	0.04105	0.008861	0.00527639	0.00141719	97490	418535	2.47e-18	3.60997e-06	0.000196783	2.13617e-08	Y, S, A
		rs3741298	11:116657561	CurrSmk	TG	T	0.7548	0.804181	-0.04986	0.002823	-0.0920694	0.00144921	-0.1587	0.0015	0.03637	0.005644	0.00358249	0.00448245	106915	416732	2.8e-13	1.16356e-10	0.42416	6.98544e-10	Y, S, A
		rs17119878	11:116531479	EverSmk	TG	A	0.0878	0.051239	0.009192	0.005635	0.0825343	0.00334632	0.1296	0.0027	0.01567	0.007807	0.00491395	0.00496623	99449	416284	5.9e-17	0.0447312	0.322432	0.0817655	Y, S, A
	ZPR1/APOA5/APOA4/APOA3/APOA1	rs5128	11:116703640	CurrDrink	TG	C	0.89	0.908915	-0.05371	0.00625	-0.079428	0.00411513	-0.1401	0.002	-0.00929	0.007957	-0.00370066	0.00120852	96288	418914	2.77e-12	0.242998	0.00219779	0.00465465	Y, S, A
		rs662799	11:116663707	RegDrink	TG	A	0.9149	0.936327	-0.1029	0.005282	-0.127126	0.00482042	-0.2352	0.0022	-0.0118	0.009138	-0.00382714	0.00142107	100297	418914	2.03e-22	0.196596	0.00707859	0.0115597	Y, S, A
		rs651821	11:116662579	EverSmk	TG	T	0.9044	0.936134	-0.06965	0.005111	-0.139241	0.00297912	-0.2322	0.0022	0.02987	0.007211	0.00180385	0.00447336	106216	417015	7.34e-17	3.43866e-05	0.68677	0.000173288	Y, S, A
10	LIPC/ALDH1A2	rs1601934	15:58671721	RegDrink	HDL-C	A	0.6765	0.687723	-0.02289	0.001579	-0.0266416	0.00126392	-0.0941	0.0014	-0.000819	0.002571	0.00026205	0.000366604	116898	377735	1.65e-08	0.750065	0.474731	0.736232	Y,S
		rs1601935	15:58671765	CurrDrink	HDL-C	T	0.6289	0.654064	-0.01883	0.001911	-0.0265463	0.00122703	-0.0912	0.0013	-0.005538	0.002417	0.000552551	0.000356239	125251	378846	7.71e-12	0.0219478	0.120886	0.021756	Y,S
		rs10468017	15:58678512	CurrSmk	HDL-C	T	0.2451	0.291781	0.02047	0.001407	0.0280883	0.000621294	0.1058	0.0014	-0.001522	0.003396	-0.00308572	0.00191984	125330	382573	5.23e-09	0.654027	0.107994	0.248551	Y,S
		rs12708454	15:58692202	EverSmk	HDL-C	A	0.6068	0.679307	-0.005416	0.00155	-0.0187789	0.000788323	-0.0522	0.0013	-0.006333	0.002229	0.00120188	0.00116462	128098	372087	4.88e-09	0.00449463	0.302077	0.0103718	Y,S
	LIPC/ALDH1A2	rs2070895	15:58723939	CurrSmk	HDL-C	A	0.293	0.225317	0.02194	0.001341	0.0309852	0.000678044	0.1122	0.0014	-0.002412	0.00305	0.00156544	0.00207652	131057	381146	2.42e-08	0.429049	0.450922	0.550535	Y,S
		rs573922	15:58740094	EverSmk	HDL-C	T	0.7954	0.834224	-0.009576	0.00179	-0.0257962	0.000982887	-0.0762	0.0016	-0.001589	0.002609	-3.04e-05	0.0014568	128098	375339	6.37e-09	0.542494	0.983324	0.830534	Y,S
11	CETP	rs183130	16:56991363	EverSmk	HDL-C	T	0.2959	0.322102	0.05167	0.001677	0.0605183	0.000765858	0.2307	0.0013	-0.006928	0.002377	-0.00131604	0.00113648	124477	382094	3.43e-20	0.00356147	0.246865	0.00731432	N
		rs247616	16:56989590	CurrSmk	HDL-C	T	0.2975	0.322729	0.051	0.001331	0.0598281	0.000596788	0.2311	0.0013	-0.01562	0.003227	-0.00157445	0.00185487	122568	382573	4.18e-18	1.29572e-06	0.395982	5.70009e-06	N
		rs8045855	16:57000696	CurrDrink	HDL-C	A	0.2282	0.18802	-0.0448	0.002328	-0.0541761	0.00146063	-0.1979	0.0016	-0.0156	0.002992	-0.00214224	0.000426085	110996	380208	6.12e-24	1.84907e-07	4.97e-07	4.05365e-12	N
		rs289713	16:57006829	RegDrink	HDL-C	A	0.7443	0.808243	0.04661	0.001753	0.0513149	0.00146	0.1959	0.0015	0.01488	0.002925	0.00198062	0.000425005	114047	376283	5.01e-19	3.63428e-07	3.16e-06	4.61741e-11	N
12	DDX28/DUS2/NFATC3	rs28685665	16:68054669	RegDrink	HDL-C	T	0.1113	0.000977818	0.02333	0.002527	0.0164147	0.0133377	0.039	0.0061	-0.003873	0.004161	-0.00832361	0.00516032	114485	383660	2.48e-12	0.351964	0.106744	0.176564	Y,S
		rs56097211	16:68198088	CurrDrink	HDL-C	T	0.9229	0.868445	-0.002957	0.003863	-0.0126353	0.0016857	-0.0533	0.0019	-0.01437	0.004939	-0.000364129	0.00049243	110526	383572	2.9e-09	0.00362012	0.459631	0.0110428	Y,S
		rs56097211	16:68198088	EverSmk	HDL-C	T	0.92	0.868445	-0.00285	0.003237	-0.0124287	0.00106914	-0.0533	0.0019	-0.006329	0.004633	-0.00229149	0.0015907	114412	382466	1.1e-08	0.171917	0.14971	0.139362	Y,S
13	SMARCA4	rs142130958	19:11190652	CurrSmk	LDL-C	A	0.1153	0.117603	-5.824	0.321	-3.215	0.0546747	-0.2145	0.002	-1.215	0.7785	0.194444	0.17005	87702	416957	4.55e-09	0.118596	0.252852	0.135152	N
		rs10402112	19:11191677	EverSmk	LDL-C	A	0.1356	0.121325	-5.05	0.4107	-3.21945	0.0690981	-0.1905	0.0019	-0.6322	0.5746	0.244391	0.102587	89989	415858	5.03e-13	0.271226	0.0172066	0.0297153	N
		rs10402112	19:11191677	RegDrink	LDL-C	A	0.1306	0.121325	-6.446	0.374	-2.76407	0.114863	-0.1905	0.0019	-2.133	0.6195	-0.111123	0.0334838	85890	417057	1.85e-15	0.000575088	0.00090443	8.04594e-06	N
		rs11668477	19:11195030	CurrDrink	LDL-C	A	0.7371	0.78381	3.302	0.3374	1.77892	0.0913551	0.1134	0.0016	1.493	0.4338	0.0164673	0.0264022	100728	418471	1.74e-09	0.000578118	0.532817	0.00279856	N
14	SUGP1	rs739846	19:19419071	CurrDrink	LDL-C	A	0.0941	0.077241	-1.524	0.4372	-1.63062	0.140901	-0.0862	0.0022	-0.8209	0.5709	-0.0579619	0.0409968	112575	417245	1e-08	0.150461	0.157418	0.112337	Y,S
		rs739846	19:19419071	CurrSmk	LDL-C	A	0.0986	0.077241	-1.242	0.3089	-1.76426	0.0663995	-0.0862	0.0022	0.3371	0.7288	-0.374946	0.205947	110886	416045	3.7e-09	0.643693	0.0686695	0.182068	Y,S
		rs739846	19:19419071	RegDrink	LDL-C	A	0.0923	0.077241	-1.871	0.3633	-1.63062	0.140903	-0.0862	0.0022	-0.5296	0.6084	-0.0579619	0.0409968	107195	417245	4.58e-09	0.384038	0.157418	0.230081	Y,S
15	BCAM	rs6857	19:45392254	RegDrink	LDL-C	T	0.1544	0.167487	5.643	0.3448	2.57627	0.102291	0.1719	0.0018	2.662	0.5497	0.106995	0.0295608	81730	417131	4.02e-12	1.28124e-06	0.000295217	8.57648e-09	Y,S
		rs3208856	19:45296806	EverSmk	LDL-C	T	0.033	0.0348061	-4.203	0.7518	-3.53789	0.123553	-0.1988	0.0036	-2.154	1.052	-0.001609	0.183124	90253	417269	2.5e-08	0.0406062	0.99299	0.169789	Y,S
		rs4803759	19:45327459	CurrDrink	LDL-C	T	0.2756	0.299465	-0.6902	0.2848	-0.965318	0.0837091	-0.0579	0.0014	-1.655	0.3673	-0.0717949	0.0241676	111718	415742	2.21e-13	6.61067e-06	0.00297126	3.68166e-07	Y,S
	NECTIN2/TOMM40/ APOE/APCO1	rs10414043	19:45415713	CurrDrink	TG	A	0.1405	0.12514	-0.0004799	0.006274	0.0245629	0.00375882	0.0488	0.0019	0.02198	0.007897	0.000198434	0.00109156	89972	415792	1.24e-08	0.00538032	0.855748	0.0204453	Y,S
		rs10414043	19:45415713	RegDrink	TG	A	0.1396	0.12514	0.003009	0.004815	0.0245629	0.00375882	0.0488	0.0019	0.036	0.008199	0.000198434	0.00109156	86959	415792	9.92e-10	1.12945e-05	0.855748	6.40405e-05	Y,S
		rs483082	19:45416178	CurrSmk	TG	T	0.2561	0.236228	0.02136	0.003373	0.0439628	0.00136383	0.0886	0.0015	-0.01634	0.006293	0.0125228	0.00422695	81733	414206	1.4e-09	0.00941691	0.00305051	0.000426645	Y,S
		rs4420638	19:45422946	EverSmk	TG	A	0.8273	0.812003	0.0003996	0.004702	0.0238419	0.00189172	-0.0479	0.0016	-0.01005	0.006487	0.00295889	0.00280584	96619	417714	8.19e-10	0.121321	0.291633	0.172713	Y,S
		rs814573	19:45424351	EverSmk	HDL-C	A	0.7683	0.81843	0.002222	0.003557	0.0175659	0.000966261	0.0675	0.0019	0.0009089	0.005021	-0.001278	0.00142971	54797	364255	1.89e-08	0.856352	0.371384	0.659746	Y,S
		rs12721051	19:45422160	CurrSmk	LDL-C	C	0.8556	0.814735	-5.446	0.2894	-2.99949	0.0453093	-0.1893	0.0017	1.773	0.7008	0.0605247	0.14114	105909	416098	3.42e-18	0.0114074	0.668048	0.0447859	Y,S
		rs769449	19:45410002	CurrDrink	LDL-C	A	0.103	0.122342	6.494	0.4889	3.00415	0.11716	0.1962	0.002	0.9876	0.6194	0.0821088	0.0337885	90626	418471	1.98e-13	0.110836	0.0150958	0.0123697	Y,S
		rs4420638	19:45422946	EverSmk	LDL-C	A	0.8316	0.812003	-3.923	0.3385	-2.94375	0.0576687	-0.1721	0.0016	-0.1721	0.4724	0.0577809	0.085536	109812	417269	8.96e-31	0.715627	0.499348	0.725074	Y,S
		rs4420638	19:45422946	RegDrink	LDL-C	A	0.8286	0.812003	-5.076	0.3189	-2.50803	0.0970182	-0.1721	0.0016	-2.171	0.5315	-0.133838	0.0281232	94892	418471	6.55e-36	4.41403e-05	1.94642e-06	2.07908e-09	Y,S
Supplementary Data S3b. Comparisons of the number of genome wide significant loci detected the two-step method and the direct method in multiancestry analysis (only variants with MAF>1% were counted).
	LDLxCurrSmk	LDLxEverSmk	LDLxCurrDrink	LDLxRegDrink		HDLxCurrSmk	HDLxEverSmk	HDLxCurrDrink	HDLxRegDrink		TGxCurrSmk	TGxEverSmk	TGxCurrDrink	TGxRegDrink
two-step	1	0	2	3		1	2	3	2		4	2	2	2
direct test	0	0	0	0		0	0	0	0		2	0	0	0

## Sheet: Supplementary Data S4
Supplementary Data S4. Heritability of marginal effects and interaction/mediation effects estimated by the MR regression.
Lipid	Cross-ancestry population					European population
	Marginal h2	Marginal h2 SE	Interaction/mediation h2	Interaction/mediation h2 SE	(Interaction,mediation h2)/marginal h2	Marginal h2	Marginal h2 SE	Interaction/mediation h2	Interaction/mediation h2 SE	(Interaction,mediation h2)/marginal h2
LDL-C x Current Drink	0.0971	0.0224	0.00215748	0.00231367	0.0222192	0.113	0.0274	0.00161899	0.00110743	0.0143274
LDL-C x Regular Drink			-0.00128552	0.00144718	-0.0132391			0.000304575	0.000784856	0.00269535
LDL-C x Current Smoking			0.000384236	0.00195128	0.00395711			-0.000417029	0.00130432	-0.00369053
LDL-C x Ever Smoking			0.0061863	0.00264869	0.0637106			0.00599602	0.00169205	0.0530622
HDL-C x Current Drink	0.151	0.0379	0.000368686	0.00218296	0.00244163	0.172	0.0417	-2.53968e-06	0.00144573	-1.47656e-05
HDL-C x Regular Drink			-0.000310549	0.00136312	-0.00205662			-0.000453448	0.00106926	-0.00263632
HDL-C x Current Smoking			-0.00161144	0.00165273	-0.0106718			-0.000605405	0.00136697	-0.0035198
HDL-C x Ever Smoking			0.000945195	0.00226551	0.00625957			-0.000215383	0.000931641	-0.00125223
TG x Current Drink	0.108	0.015	0.00863719	0.00256426	0.079974	0.123	0.0166	0.00328455	0.00147834	0.0267037
TG x Regular Drink			0.0046143	0.00177155	0.042725			0.0051142	0.00169689	0.0415789
TG x Current Smoking			0.00711285	0.00272973	0.0658597			0.00753056	0.00213555	0.0612241
TG x Ever Smoking			0.0101869	0.00302464	0.0943235			0.00599602	0.00169205	0.0487482
